# Supplementary material for: Trypanosoma brucei rhodesiense Inhibitor of Cysteine Peptidase (ICP) Is Required for Virulence in Mice and to Attenuate the Inflammatory Response
Source: Int J Mol Sci. 2022 Dec 30;24(1):656. doi: 10.3390/ijms24010656 (PMC9820468; doi:10.3390/ijms24010656)
Supplement: Supplementary file 1 [file ijms-24-00656-s001.zip]

Archive with 1 entries (1 files):
- ijms-2048618-Supplementary Figure S1.pdf
